# Supplementary material for: Pollution and Distribution of Microplastics in Grassland Soils of Qinghai–Tibet Plateau, China
Source: Toxics. 2023 Jan 16;11(1):86. doi: 10.3390/toxics11010086 (PMC9860952; doi:10.3390/toxics11010086)
Supplement: Supplementary file 1 [file toxics-11-00086-s001.zip]

Archive with 1 entries (1 files):
- toxics-2105926-supplementary.pdf
